# Supplementary material for: The long-term effects of cash transfer programmes on young adults’ mental health: a quasi-experimental study of Colombia, Mexico, and South Africa
Source: Health Policy Plan. 2024 Nov 1;40(2):206–17. doi: 10.1093/heapol/czae102 (PMC11800976; doi:10.1093/heapol/czae102)
Supplement: czae102_Supp [file czae102_supp.zip]

Archive with 1 entries (1 files):
- czae102_Supp/Revised Tables Age Exposure_Clean_With References_26 Nov 2024.docx
